# Supplementary material for: Free Energy Analyses of Cell-Penetrating Peptides Using the Weighted Ensemble Method
Source: Membranes (Basel). 2021 Dec 9;11(12):974. doi: 10.3390/membranes11120974 (PMC8706838; doi:10.3390/membranes11120974)
Supplement: Supplementary file 1 [file membranes-11-00974-s001.zip]

Archive with 1 entries (1 files):
- membranes-1465938-supplementary.pdf
